# Supplementary material for: Targeted IS-element sequencing uncovers transposition dynamics during selective pressure in enterococci
Source: PLoS Pathog. 2023 Jun 2;19(6):e1011424. doi: 10.1371/journal.ppat.1011424 (PMC10266640; doi:10.1371/journal.ppat.1011424)
Supplement: S3 Table — (XLSX) [file ppat.1011424.s013.xlsx]

## Sheet: 3a
Table 3a	Mouse1_Day12 vs Mouse1_Day16
contig	insertionSite	Condition_1	Condition_2	log2FoldChange	padj	diffexpressed	Condition_1_mean_depth	Condition_2_mean_depth
AE016830	129543	Mouse1_Day12	Mouse1_Day16	1.27817e-06	0.993384	NO	122483	150358
AE016830	131800	Mouse1_Day12	Mouse1_Day16	3.78502e-07	0.792017	NO	1.19404	121.187
AE016830	132014	Mouse1_Day12	Mouse1_Day16	-2.10863e-07	0.296287	NO	1065.6	0.460221
AE016830	488600	Mouse1_Day12	Mouse1_Day16	6.43488e-08	0.781067	NO	745.334	0
AE016830	488707	Mouse1_Day12	Mouse1_Day16	-9.3827e-07	0.993384	NO	133.503	42.4576
AE016830	488901	Mouse1_Day12	Mouse1_Day16	1.0062e-06	0.993384	NO	122657	142788
AE016830	488902	Mouse1_Day12	Mouse1_Day16	-6.39086e-07	0.993384	NO	117.412	102.569
AE016830	583264	Mouse1_Day12	Mouse1_Day16	-8.82766e-08	0.781067	NO	781.539	0
AE016830	1176329	Mouse1_Day12	Mouse1_Day16	-4.05924e-08	0.993384	NO	121.218	90.8103
AE016830	2104383	Mouse1_Day12	Mouse1_Day16	2.14085e-06	0.993384	NO	97407.9	129327
AE016830	2104384	Mouse1_Day12	Mouse1_Day16	4.62572e-08	0.998265	NO	151.611	151.969
AE016830	2104387	Mouse1_Day12	Mouse1_Day16	1.33906e-06	0.993384	NO	76.0447	100.76
AE016830	2543904	Mouse1_Day12	Mouse1_Day16	1.98914e-06	0.993384	NO	53757.3	75626.7
AE016830	2543905	Mouse1_Day12	Mouse1_Day16	8.10203e-07	0.993384	NO	104.916	124.556
AE016830	2974980	Mouse1_Day12	Mouse1_Day16	-1.45313e-07	0.993384	NO	183.636	3.68177
AE016830	2975604	Mouse1_Day12	Mouse1_Day16	1.93042e-06	0.993384	NO	138913	176969
AE016830	2975605	Mouse1_Day12	Mouse1_Day16	2.8008e-07	0.993384	NO	209.128	217.627
AE016830	3084232	Mouse1_Day12	Mouse1_Day16	6.73626e-07	0.993384	NO	178.219	199.561
AE016830	3084235	Mouse1_Day12	Mouse1_Day16	2.25103e-06	0.993384	NO	139113	199374
pTEF1	5086	Mouse1_Day12	Mouse1_Day16	2.05867e-08	0.993384	NO	123.625	94.9363
pTEF1	47417	Mouse1_Day12	Mouse1_Day16	1.65236e-07	0.993384	NO	337702	342882
pTEF1	47418	Mouse1_Day12	Mouse1_Day16	-1.69795e-06	0.993384	NO	302.672	239.899
pTEF2	44070	Mouse1_Day12	Mouse1_Day16	-1.38072e-07	0.993384	NO	177.227	129.94
pTEF2	46788	Mouse1_Day12	Mouse1_Day16	-4.16428e-08	0.993384	NO	189.699	176.694
pTEF2	48117	Mouse1_Day12	Mouse1_Day16	6.2686e-08	0.994623	NO	205.544	207.787
pTEF2	48118	Mouse1_Day12	Mouse1_Day16	1.28307e-06	0.993384	NO	191053	233242
pTEF2	49933	Mouse1_Day12	Mouse1_Day16	-1.71063e-07	0.993384	NO	147.08	13.3464
pTEF3	3468	Mouse1_Day12	Mouse1_Day16	-9.13272e-08	0.993384	NO	100.599	0
pTEF3	3469	Mouse1_Day12	Mouse1_Day16	-1.16638e-06	0.993384	NO	179.59	106.027
pTEF3	4799	Mouse1_Day12	Mouse1_Day16	-8.49114e-07	0.993384	NO	412829	322769
pTEF3	4802	Mouse1_Day12	Mouse1_Day16	-1.07305e-06	0.993384	NO	410.771	327.051

## Sheet: 3b
Table 3b	Mouse1_Day12 vs Mouse1_Day12
contig	insertionSite	Condition_1	Condition_2	log2FoldChange	padj	diffexpressed	Condition_1_mean_depth	Condition_2_mean_depth
AE016830	129543	Mouse1_Day12	Mouse2_Day12	1.14632e-07	0.995291	NO	122483	122708
AE016830	132014	Mouse1_Day12	Mouse2_Day12	-2.09261e-07	0.394559	NO	1065.6	0.483523
AE016830	488600	Mouse1_Day12	Mouse2_Day12	-9.08019e-08	0.849776	NO	745.334	0
AE016830	488707	Mouse1_Day12	Mouse2_Day12	-8.15902e-07	0.995291	NO	133.503	49.8628
AE016830	488901	Mouse1_Day12	Mouse2_Day12	1.36581e-07	0.995291	NO	122657	123246
AE016830	488902	Mouse1_Day12	Mouse2_Day12	-1.60358e-06	0.995291	NO	117.412	82.8901
AE016830	583264	Mouse1_Day12	Mouse2_Day12	-9.02267e-08	0.849776	NO	781.539	0
AE016830	1176329	Mouse1_Day12	Mouse2_Day12	2.34437e-07	0.995291	NO	121.218	255.281
AE016830	2104383	Mouse1_Day12	Mouse2_Day12	3.26593e-07	0.995291	NO	97407.9	100355
AE016830	2104384	Mouse1_Day12	Mouse2_Day12	-1.6469e-06	0.995291	NO	151.611	112.595
AE016830	2543904	Mouse1_Day12	Mouse2_Day12	6.42109e-07	0.995291	NO	53757.3	59200.5
AE016830	2543905	Mouse1_Day12	Mouse2_Day12	-3.79381e-07	0.995291	NO	104.916	95.4702
AE016830	2974980	Mouse1_Day12	Mouse2_Day12	1.61191e-08	0.995291	NO	183.636	122.742
AE016830	2975604	Mouse1_Day12	Mouse2_Day12	1.01393e-06	0.995291	NO	138913	157887
AE016830	2975605	Mouse1_Day12	Mouse2_Day12	-1.15031e-06	0.995291	NO	209.128	172.892
AE016830	3084232	Mouse1_Day12	Mouse2_Day12	-5.40207e-07	0.995291	NO	178.219	160.365
AE016830	3084235	Mouse1_Day12	Mouse2_Day12	1.57197e-06	0.995291	NO	139113	177723
AE016830	3085565	Mouse1_Day12	Mouse2_Day12	3.80971e-07	0.995291	NO	94.4627	114.167
pTEF1	5086	Mouse1_Day12	Mouse2_Day12	-1.90786e-07	0.995291	NO	123.625	15.3487
pTEF1	12338	Mouse1_Day12	Mouse2_Day12	3.82405e-07	0.548151	NO	0.895532	762.938
pTEF1	47417	Mouse1_Day12	Mouse2_Day12	3.40083e-07	0.995291	NO	337702	348576
pTEF1	47418	Mouse1_Day12	Mouse2_Day12	-2.50081e-06	0.995291	NO	302.672	210.806
pTEF2	44070	Mouse1_Day12	Mouse2_Day12	2.25635e-07	0.995291	NO	177.227	257.284
pTEF2	46788	Mouse1_Day12	Mouse2_Day12	7.49161e-08	0.995291	NO	189.699	209.742
pTEF2	48117	Mouse1_Day12	Mouse2_Day12	-1.37632e-06	0.995291	NO	205.544	147.01
pTEF2	48118	Mouse1_Day12	Mouse2_Day12	-3.67838e-08	0.995291	NO	191053	186304
pTEF2	49933	Mouse1_Day12	Mouse2_Day12	2.99977e-08	0.995291	NO	147.08	123.532
pTEF3	3468	Mouse1_Day12	Mouse2_Day12	-8.99613e-08	0.995291	NO	100.599	0
pTEF3	3469	Mouse1_Day12	Mouse2_Day12	-4.82948e-07	0.995291	NO	179.59	142.404
pTEF3	4799	Mouse1_Day12	Mouse2_Day12	1.89943e-07	0.995291	NO	412829	428571
pTEF3	4802	Mouse1_Day12	Mouse2_Day12	-9.51932e-07	0.995291	NO	410.771	330.424

## Sheet: 3c
Table 3c	Mouse1_Day12 vs Mouse2_Day16
contig	insertionSite	Condition_1	Condition_2	log2FoldChange	padj	diffexpressed	Condition_1_mean_depth	Condition_2_mean_depth
AE016830	129543	Mouse1_Day12	Mouse2_Day16	2.39978e-06	0.589741	NO	122483	180594
AE016830	132014	Mouse1_Day12	Mouse2_Day16	-2.12211e-07	0.374541	NO	1065.6	0.499035
AE016830	488600	Mouse1_Day12	Mouse2_Day16	-9.01813e-08	0.374541	NO	745.334	0
AE016830	488707	Mouse1_Day12	Mouse2_Day16	-1.14775e-06	0.407969	NO	133.503	30.6355
AE016830	488901	Mouse1_Day12	Mouse2_Day16	2.0194e-06	0.66217	NO	122657	170602
AE016830	488902	Mouse1_Day12	Mouse2_Day16	-6.50751e-07	0.959093	NO	117.412	102.965
AE016830	501080	Mouse1_Day12	Mouse2_Day16	4.8465	0.100774	NO	7.8881	562.578
AE016830	583264	Mouse1_Day12	Mouse2_Day16	-8.89788e-08	0.374541	NO	781.539	0
AE016830	1176329	Mouse1_Day12	Mouse2_Day16	5.26847e-07	0.466752	NO	121.218	1361.14
AE016830	2104383	Mouse1_Day12	Mouse2_Day16	3.38431e-06	0.463714	NO	97407.9	154568
AE016830	2104384	Mouse1_Day12	Mouse2_Day16	1.1127e-07	0.972555	NO	151.611	155.615
AE016830	2543904	Mouse1_Day12	Mouse2_Day16	2.44303e-06	0.577339	NO	53757.3	82571.6
AE016830	2543905	Mouse1_Day12	Mouse2_Day16	3.82284e-07	0.959093	NO	104.916	114.403
AE016830	2974980	Mouse1_Day12	Mouse2_Day16	-1.51362e-07	0.374541	NO	183.636	0
AE016830	2975604	Mouse1_Day12	Mouse2_Day16	2.30082e-06	0.66217	NO	138913	186282
AE016830	2975605	Mouse1_Day12	Mouse2_Day16	-3.04318e-07	0.959093	NO	209.128	200.344
AE016830	3084232	Mouse1_Day12	Mouse2_Day16	-4.43498e-07	0.959093	NO	178.219	165.716
AE016830	3084235	Mouse1_Day12	Mouse2_Day16	2.00522e-06	0.66217	NO	139113	192873
pTEF1	5086	Mouse1_Day12	Mouse2_Day16	-2.60405e-07	0.374541	NO	123.625	0
pTEF1	12350	Mouse1_Day12	Mouse2_Day16	6.79536e-07	0.374541	NO	3.01189	116.797
pTEF1	47417	Mouse1_Day12	Mouse2_Day16	1.2678e-06	0.88215	NO	337702	406514
pTEF1	47418	Mouse1_Day12	Mouse2_Day16	-1.77504e-06	0.763754	NO	302.672	237.983
pTEF1	63568	Mouse1_Day12	Mouse2_Day16	3.2813e-07	0.411657	NO	1.33346	116.171
pTEF2	44070	Mouse1_Day12	Mouse2_Day16	9.91394e-07	0.374541	NO	177.227	2698.96
pTEF2	46788	Mouse1_Day12	Mouse2_Day16	-1.06453e-07	0.959093	NO	189.699	160.945
pTEF2	48117	Mouse1_Day12	Mouse2_Day16	4.48885e-07	0.959093	NO	205.544	228.484
pTEF2	48118	Mouse1_Day12	Mouse2_Day16	2.28656e-06	0.583604	NO	191053	297461
pTEF2	49933	Mouse1_Day12	Mouse2_Day16	2.64284e-07	0.374541	NO	147.08	0.50475
pTEF3	3468	Mouse1_Day12	Mouse2_Day16	-8.77762e-08	0.444646	NO	100.599	0
pTEF3	3469	Mouse1_Day12	Mouse2_Day16	-2.77906e-06	0.374541	NO	179.59	43.6561
pTEF3	4799	Mouse1_Day12	Mouse2_Day16	-6.84996e-07	0.959093	NO	412829	343824
pTEF3	4802	Mouse1_Day12	Mouse2_Day16	-2.12659e-06	0.583604	NO	410.771	261.024

## Sheet: 3d
Table 3d	Mouse1_Day12 vs Mouse5_Day12
contig	insertionSite	Condition_1	Condition_2	log2FoldChange	padj	diffexpressed	Condition_1_mean_depth	Condition_2_mean_depth
AE016830	129543	Mouse1_Day12	Mouse5_Day12	0.348121	0.704811	NO	122483	181792
AE016830	131823	Mouse1_Day12	Mouse5_Day12	6.92598	0.0251143	Condition 2 Over-Abundant	1.33346	1042.94
AE016830	132014	Mouse1_Day12	Mouse5_Day12	-0.0491965	0.0687571	NO	1065.6	0.491997
AE016830	488600	Mouse1_Day12	Mouse5_Day12	-0.0211013	0.229674	NO	745.334	0
AE016830	488707	Mouse1_Day12	Mouse5_Day12	-5.95019	0.00214849	Condition 1 Over-Abundant	133.503	0.983995
AE016830	488901	Mouse1_Day12	Mouse5_Day12	0.336375	0.727775	NO	122657	179302
AE016830	488902	Mouse1_Day12	Mouse5_Day12	0.106703	0.983157	NO	117.412	134.696
AE016830	583264	Mouse1_Day12	Mouse5_Day12	-0.0211067	0.229674	NO	781.539	0
AE016830	1176329	Mouse1_Day12	Mouse5_Day12	-0.0584238	0.983157	NO	121.218	38.2386
AE016830	2079434	Mouse1_Day12	Mouse5_Day12	13.742	1.77042e-05	Condition 2 Over-Abundant	0.895532	44855
AE016830	2104383	Mouse1_Day12	Mouse5_Day12	0.495284	0.347121	NO	97407.9	160253
AE016830	2104384	Mouse1_Day12	Mouse5_Day12	0.252268	0.897297	NO	151.611	205.429
AE016830	2104387	Mouse1_Day12	Mouse5_Day12	0.282018	0.831268	NO	76.0447	111.219
AE016830	2543904	Mouse1_Day12	Mouse5_Day12	0.51871	0.347121	NO	53757.3	95661.5
AE016830	2543905	Mouse1_Day12	Mouse5_Day12	0.129046	0.983157	NO	104.916	124.176
AE016830	2974980	Mouse1_Day12	Mouse5_Day12	-0.00284053	0.983157	NO	183.636	92.9723
AE016830	2975604	Mouse1_Day12	Mouse5_Day12	0.489047	0.347121	NO	138913	225477
AE016830	2975605	Mouse1_Day12	Mouse5_Day12	0.170792	0.983157	NO	209.128	254.562
AE016830	3084232	Mouse1_Day12	Mouse5_Day12	0.134305	0.983157	NO	178.219	209.085
AE016830	3084235	Mouse1_Day12	Mouse5_Day12	0.511986	0.347121	NO	139113	241949
pTEF1	5086	Mouse1_Day12	Mouse5_Day12	-0.0618703	0.0973718	NO	123.625	0
pTEF1	47417	Mouse1_Day12	Mouse5_Day12	0.123401	0.983157	NO	337702	382528
pTEF1	47418	Mouse1_Day12	Mouse5_Day12	-0.15633	0.983157	NO	302.672	241.816
pTEF2	44070	Mouse1_Day12	Mouse5_Day12	-0.252225	0.0447049	NO	177.227	4.45154
pTEF2	46788	Mouse1_Day12	Mouse5_Day12	-0.0727587	0.983157	NO	189.699	107.964
pTEF2	48117	Mouse1_Day12	Mouse5_Day12	-0.021871	0.983157	NO	205.544	190.316
pTEF2	48118	Mouse1_Day12	Mouse5_Day12	0.302721	0.816216	NO	191053	278321
pTEF2	49933	Mouse1_Day12	Mouse5_Day12	-0.00763528	0.983157	NO	147.08	73.4781
pTEF3	3468	Mouse1_Day12	Mouse5_Day12	-0.0210537	0.536614	NO	100.599	0
pTEF3	3469	Mouse1_Day12	Mouse5_Day12	-2.05711	0.0282208	Condition 1 Over-Abundant	179.59	27.2719
pTEF3	4799	Mouse1_Day12	Mouse5_Day12	-0.0127379	0.983157	NO	412829	386789
pTEF3	4802	Mouse1_Day12	Mouse5_Day12	-0.0770798	0.983157	NO	410.771	349.26
AE016830	1056416	Mouse1_Day12	Mouse5_Day12	13.1484	0.0517718	NO	0.689963	68467
AE016830	2079441	Mouse1_Day12	Mouse5_Day12	0.0661149	0.229674	NO	1.03494	107.218
AE016830	2079436	Mouse1_Day12	Mouse5_Day12	0.0535709	0.22055	NO	0	358.015
AE016830	2079516	Mouse1_Day12	Mouse5_Day12	0.0768518	0.0565842	NO	0	10617
AE016830	2079423	Mouse1_Day12	Mouse5_Day12	0.0543069	0.00218329	NO	0	793.264

## Sheet: 3e
Table 3e	Mouse1_Day12 vs Mouse5_Day16
contig	insertionSite	Condition_1	Condition_2	log2FoldChange	padj	diffexpressed	Condition_1_mean_depth	Condition_2_mean_depth
AE016830	129543	Mouse1_Day12	Mouse5_Day16	0.464508	0.423761	NO	122483	180228
AE016830	131876	Mouse1_Day12	Mouse5_Day16	3.39067	0.0352252	Condition 2 Over-Abundant	7.86132	231.297
AE016830	132014	Mouse1_Day12	Mouse5_Day16	-0.214167	0.0191945	NO	1065.6	0
AE016830	488600	Mouse1_Day12	Mouse5_Day16	-0.0904968	0.191974	NO	745.334	0
AE016830	488707	Mouse1_Day12	Mouse5_Day16	-9.3357	4.99075e-05	Condition 1 Over-Abundant	133.503	0
AE016830	488901	Mouse1_Day12	Mouse5_Day16	0.366418	0.530137	NO	122657	166319
AE016830	488902	Mouse1_Day12	Mouse5_Day16	0.176212	0.803037	NO	117.412	138.018
AE016830	583264	Mouse1_Day12	Mouse5_Day16	-0.0902473	0.206603	NO	781.539	0.498018
AE016830	1176329	Mouse1_Day12	Mouse5_Day16	-0.599505	0.0123948	NO	121.218	0
AE016830	2079395	Mouse1_Day12	Mouse5_Day16	11.12	0.00401985	Condition 2 Over-Abundant	0.298511	29677.4
AE016830	2079424	Mouse1_Day12	Mouse5_Day16	0.238204	0.206603	NO	0.298511	618.84
AE016830	2079434	Mouse1_Day12	Mouse5_Day16	11.4538	0.000162844	Condition 2 Over-Abundant	0.895532	11824.7
AE016830	2079442	Mouse1_Day12	Mouse5_Day16	0.268358	0.186711	NO	0.298511	1271.44
AE016830	2079444	Mouse1_Day12	Mouse5_Day16	0.327738	0.0190541	NO	0.298511	8243.49
AE016830	2079495	Mouse1_Day12	Mouse5_Day16	0.283996	0.12586	NO	0.597021	518.501
AE016830	2104383	Mouse1_Day12	Mouse5_Day16	0.533869	0.334401	NO	97407.9	149833
AE016830	2104384	Mouse1_Day12	Mouse5_Day16	0.203486	0.762673	NO	151.611	180.455
AE016830	2104387	Mouse1_Day12	Mouse5_Day16	0.399814	0.530137	NO	76.0447	107.944
AE016830	2543904	Mouse1_Day12	Mouse5_Day16	0.426604	0.466011	NO	53757.3	77598.1
AE016830	2543905	Mouse1_Day12	Mouse5_Day16	0.154861	0.844282	NO	104.916	120.448
AE016830	2974980	Mouse1_Day12	Mouse5_Day16	-0.152985	0.169863	NO	183.636	0
AE016830	2975604	Mouse1_Day12	Mouse5_Day16	0.365799	0.496655	NO	138913	186483
AE016830	2975605	Mouse1_Day12	Mouse5_Day16	0.193576	0.762673	NO	209.128	245.831
AE016830	3084232	Mouse1_Day12	Mouse5_Day16	0.108906	0.886743	NO	178.219	195.588
AE016830	3084235	Mouse1_Day12	Mouse5_Day16	0.364961	0.530137	NO	139113	188781
pTEF1	5086	Mouse1_Day12	Mouse5_Day16	-0.271795	0.0754162	NO	123.625	0
pTEF1	47417	Mouse1_Day12	Mouse5_Day16	0.0656947	0.924774	NO	337702	355756
pTEF1	47418	Mouse1_Day12	Mouse5_Day16	-0.068237	0.912404	NO	302.672	284.337
pTEF2	44070	Mouse1_Day12	Mouse5_Day16	-4.08207	0.0190541	Condition 1 Over-Abundant	177.227	3.64831
pTEF2	46085	Mouse1_Day12	Mouse5_Day16	6.60995	4.99075e-05	Condition 2 Over-Abundant	5.00852	743.164
pTEF2	46788	Mouse1_Day12	Mouse5_Day16	-0.428002	0.541718	NO	189.699	75.2941
pTEF2	48117	Mouse1_Day12	Mouse5_Day16	0.379275	0.557915	NO	205.544	289.429
pTEF2	48118	Mouse1_Day12	Mouse5_Day16	0.525238	0.393622	NO	191053	299139
pTEF2	49933	Mouse1_Day12	Mouse5_Day16	-0.193579	0.137125	NO	147.08	0
pTEF3	3468	Mouse1_Day12	Mouse5_Day16	-0.0903097	0.278029	NO	100.599	0
pTEF3	3469	Mouse1_Day12	Mouse5_Day16	-2.41791	0.0084333	Condition 1 Over-Abundant	179.59	24.878
pTEF3	4799	Mouse1_Day12	Mouse5_Day16	-0.0863843	0.912404	NO	412829	376876
pTEF3	4802	Mouse1_Day12	Mouse5_Day16	-0.109813	0.886743	NO	410.771	370.24
AE016830	2079441	Mouse1_Day12	Mouse5_Day16	0.376541	0.0180105	NO	1.03494	1903.9
AE016830	2079452	Mouse1_Day12	Mouse5_Day16	0.231274	0.00156332	NO	0	764.196
AE016830	2079420	Mouse1_Day12	Mouse5_Day16	0.212433	0.22705	NO	0	129.739
AE016830	2079445	Mouse1_Day12	Mouse5_Day16	0.209888	0.00478596	NO	0	197.092
AE016830	2074364	Mouse1_Day12	Mouse5_Day16	0.277547	0.17604	NO	0	577.565
AE016830	2089257	Mouse1_Day12	Mouse5_Day16	0.279673	0.139204	NO	0	1251.93

## Sheet: 3f
Table 3f	Mouse1_Day12 vs Mouse6_Day12
contig	insertionSite	Condition_1	Condition_2	log2FoldChange	padj	diffexpressed	Condition_1_mean_depth	Condition_2_mean_depth
AE016830	129543	Mouse1_Day12	Mouse6_Day12	1.30118e-06	0.863633	NO	122483	148907
AE016830	132014	Mouse1_Day12	Mouse6_Day12	-2.09642e-07	0.0265451	NO	1065.6	0
AE016830	488600	Mouse1_Day12	Mouse6_Day12	-9.03393e-08	0.243314	NO	745.334	0
AE016830	488707	Mouse1_Day12	Mouse6_Day12	-6.192	0.000688731	Condition 1 Over-Abundant	133.503	0.77618
AE016830	488901	Mouse1_Day12	Mouse6_Day12	1.77069e-06	0.840002	NO	122657	159610
AE016830	488902	Mouse1_Day12	Mouse6_Day12	-5.00015e-07	0.955606	NO	117.412	104.757
AE016830	583264	Mouse1_Day12	Mouse6_Day12	-9.02066e-08	0.243314	NO	781.539	0
AE016830	1176329	Mouse1_Day12	Mouse6_Day12	-5.11171e-07	0.0162934	NO	121.218	0
AE016830	2079389	Mouse1_Day12	Mouse6_Day12	12.5084	0.00289714	Condition 2 Over-Abundant	0.895532	45671.6
AE016830	2079395	Mouse1_Day12	Mouse6_Day12	2.59677e-07	0.0880771	NO	0.298511	704.383
AE016830	2079434	Mouse1_Day12	Mouse6_Day12	3.63106e-07	0.0895784	NO	0.895532	148.179
AE016830	2079495	Mouse1_Day12	Mouse6_Day12	3.02764e-07	0.0422791	NO	0.597021	2354.93
AE016830	2104383	Mouse1_Day12	Mouse6_Day12	2.44132e-06	0.827636	NO	97407.9	133748
AE016830	2104384	Mouse1_Day12	Mouse6_Day12	4.444e-07	0.955606	NO	151.611	160.592
AE016830	2543904	Mouse1_Day12	Mouse6_Day12	2.31002e-06	0.811171	NO	53757.3	79156.3
AE016830	2543905	Mouse1_Day12	Mouse6_Day12	1.91416e-07	0.979254	NO	104.916	106.693
AE016830	2974980	Mouse1_Day12	Mouse6_Day12	-1.16305e-07	0.840002	NO	183.636	14.5305
AE016830	2975604	Mouse1_Day12	Mouse6_Day12	2.06889e-06	0.840002	NO	138913	177767
AE016830	2975605	Mouse1_Day12	Mouse6_Day12	-1.11482e-07	0.989529	NO	209.128	201.591
AE016830	3084232	Mouse1_Day12	Mouse6_Day12	-1.88212e-08	0.989529	NO	178.219	175.201
AE016830	3084235	Mouse1_Day12	Mouse6_Day12	2.51405e-06	0.792752	NO	139113	208165
pTEF1	5034	Mouse1_Day12	Mouse6_Day12	9.04542	0.000183678	Condition 2 Over-Abundant	7.07841	7331.25
pTEF1	5086	Mouse1_Day12	Mouse6_Day12	-2.65715e-07	0.0885499	NO	123.625	0
pTEF1	47417	Mouse1_Day12	Mouse6_Day12	7.31263e-07	0.955606	NO	337702	370178
pTEF1	47418	Mouse1_Day12	Mouse6_Day12	-1.88428e-06	0.840002	NO	302.672	231.29
pTEF2	44063	Mouse1_Day12	Mouse6_Day12	6.42312	0.0100521	Condition 2 Over-Abundant	3.90742	1248.49
pTEF2	44070	Mouse1_Day12	Mouse6_Day12	-9.78363e-07	0.0202805	NO	177.227	3.26183
pTEF2	45947	Mouse1_Day12	Mouse6_Day12	1.20733e-06	0.0885499	NO	8.57097	117.36
pTEF2	46788	Mouse1_Day12	Mouse6_Day12	4.65899	0.00367066	Condition 2 Over-Abundant	189.699	9615.89
pTEF2	48117	Mouse1_Day12	Mouse6_Day12	4.34701e-07	0.955606	NO	205.544	222.788
pTEF2	48118	Mouse1_Day12	Mouse6_Day12	1.92152e-06	0.827636	NO	191053	273654
pTEF2	49933	Mouse1_Day12	Mouse6_Day12	-9.92789e-08	0.894692	NO	147.08	35.8989
pTEF3	3468	Mouse1_Day12	Mouse6_Day12	-8.18761e-08	0.837058	NO	100.599	2.56421
pTEF3	3469	Mouse1_Day12	Mouse6_Day12	-2.68429e-06	0.0979586	NO	179.59	46.0631
pTEF3	4799	Mouse1_Day12	Mouse6_Day12	-7.5208e-08	0.989529	NO	412829	401487
pTEF3	4802	Mouse1_Day12	Mouse6_Day12	-4.37291e-07	0.955606	NO	410.771	368.961
AE016830	2079441	Mouse1_Day12	Mouse6_Day12	3.07667e-07	0.129452	NO	1.03494	217.487
AE016830	2079520	Mouse1_Day12	Mouse6_Day12	2.42242e-07	0.000610384	NO	0	2051.83
AE016830	2079465	Mouse1_Day12	Mouse6_Day12	2.25914e-07	0.4261	NO	0	114.535
AE016830	2079502	Mouse1_Day12	Mouse6_Day12	2.90737e-07	2.97672e-05	NO	0	29901.6
AE016830	2079396	Mouse1_Day12	Mouse6_Day12	2.25845e-07	0.00289714	NO	0	180.074

## Sheet: 3g
Table 3g	Mouse1_Day12 vs Mouse6_Day16
contig	insertionSite	Condition_1	Condition_2	log2FoldChange	padj	diffexpressed	Condition_1_mean_depth	Condition_2_mean_depth
AE016830	129543	Mouse1_Day12	Mouse6_Day16	2.2929e-06	0.555014	NO	122483	176513
AE016830	132014	Mouse1_Day12	Mouse6_Day16	-2.09706e-07	0.0394738	NO	1065.6	0
AE016830	488600	Mouse1_Day12	Mouse6_Day16	-8.88645e-08	0.294818	NO	745.334	0.521595
AE016830	488707	Mouse1_Day12	Mouse6_Day16	-1.82384e-06	0.00140758	NO	133.503	0.602232
AE016830	488901	Mouse1_Day12	Mouse6_Day16	1.75853e-06	0.626371	NO	122657	161083
AE016830	488902	Mouse1_Day12	Mouse6_Day16	2.12071e-07	0.966405	NO	117.412	122.492
AE016830	492619	Mouse1_Day12	Mouse6_Day16	2.28411e-07	0.626371	NO	6.62081	217.505
AE016830	501076	Mouse1_Day12	Mouse6_Day16	7.82164	0.00455002	Condition 2 Over-Abundant	4.69033	2999.31
AE016830	504916	Mouse1_Day12	Mouse6_Day16	3.32832e-07	0.543514	NO	8.38508	102.754
AE016830	583264	Mouse1_Day12	Mouse6_Day16	-6.74917e-08	0.294818	NO	781.539	0.521595
AE016830	1176329	Mouse1_Day12	Mouse6_Day16	4.04573e-07	0.600624	NO	121.218	566.445
AE016830	2079389	Mouse1_Day12	Mouse6_Day16	2.16141e-07	0.14313	NO	0.895532	1297.21
AE016830	2079395	Mouse1_Day12	Mouse6_Day16	1.96302e-07	0.294818	NO	0.298511	132.168
AE016830	2079424	Mouse1_Day12	Mouse6_Day16	1.4697e-07	0.3564	NO	0.298511	198.736
AE016830	2079434	Mouse1_Day12	Mouse6_Day16	12.7938	9.66372e-05	Condition 2 Over-Abundant	0.895532	25847.6
AE016830	2079444	Mouse1_Day12	Mouse6_Day16	3.41376e-07	0.0168265	NO	0.298511	21269
AE016830	2079495	Mouse1_Day12	Mouse6_Day16	2.52266e-07	0.294818	NO	0.597021	184.885
AE016830	2104383	Mouse1_Day12	Mouse6_Day16	3.08228e-06	0.447687	NO	97407.9	146700
AE016830	2104384	Mouse1_Day12	Mouse6_Day16	6.6757e-07	0.919283	NO	151.611	169.859
AE016830	2543904	Mouse1_Day12	Mouse6_Day16	1.77267e-06	0.626371	NO	53757.3	72868.8
AE016830	2543905	Mouse1_Day12	Mouse6_Day16	8.45835e-07	0.831094	NO	104.916	125.788
AE016830	2974980	Mouse1_Day12	Mouse6_Day16	-1.60194e-07	0.293457	NO	183.636	0
AE016830	2975604	Mouse1_Day12	Mouse6_Day16	2.061e-06	0.626371	NO	138913	179895
AE016830	2975605	Mouse1_Day12	Mouse6_Day16	-1.70248e-07	0.969109	NO	209.128	203.445
AE016830	3084232	Mouse1_Day12	Mouse6_Day16	-1.13797e-07	0.969109	NO	178.219	174.553
AE016830	3084235	Mouse1_Day12	Mouse6_Day16	1.81377e-06	0.626371	NO	139113	185779
pTEF1	5086	Mouse1_Day12	Mouse6_Day16	-1.78191e-07	0.626371	NO	123.625	18.2558
pTEF1	47417	Mouse1_Day12	Mouse6_Day16	5.58312e-07	0.96039	NO	337702	363279
pTEF1	47418	Mouse1_Day12	Mouse6_Day16	-2.25605e-06	0.570982	NO	302.672	221.104
pTEF2	44070	Mouse1_Day12	Mouse6_Day16	-1.06362e-07	0.964777	NO	177.227	138.465
pTEF2	46788	Mouse1_Day12	Mouse6_Day16	1.09048e-07	0.966405	NO	189.699	222.288
pTEF2	48117	Mouse1_Day12	Mouse6_Day16	5.24686e-07	0.919283	NO	205.544	231.39
pTEF2	48118	Mouse1_Day12	Mouse6_Day16	2.23487e-06	0.531477	NO	191053	291306
pTEF2	49933	Mouse1_Day12	Mouse6_Day16	-1.87014e-07	0.234394	NO	147.08	0
pTEF3	3468	Mouse1_Day12	Mouse6_Day16	-8.9929e-08	0.391606	NO	100.599	0
pTEF3	3469	Mouse1_Day12	Mouse6_Day16	-7.31828e-07	0.764758	NO	179.59	129.182
pTEF3	4799	Mouse1_Day12	Mouse6_Day16	-5.80443e-07	0.866812	NO	412829	343417
pTEF3	4802	Mouse1_Day12	Mouse6_Day16	-1.71593e-06	0.599262	NO	410.771	284.124
AE016830	2079441	Mouse1_Day12	Mouse6_Day16	3.83043e-07	0.0105612	NO	1.03494	4947.33
AE016830	2079452	Mouse1_Day12	Mouse6_Day16	4.34194e-07	0.000244948	NO	0	9211.74
AE016830	2079502	Mouse1_Day12	Mouse6_Day16	2.13169e-07	0.00140758	NO	0	781.697

## Sheet: 3h
Table 3h	Mouse1_Day16 vs Mouse2_Day12
contig	insertionSite	Condition_1	Condition_2	log2FoldChange	padj	diffexpressed	Condition_1_mean_depth	Condition_2_mean_depth
AE016830	129543	Mouse1_Day16	Mouse2_Day12	-1.1982e-06	0.926814	NO	150358	122708
AE016830	131800	Mouse1_Day16	Mouse2_Day12	-1.33913e-07	0.925395	NO	121.187	27.9716
AE016830	488901	Mouse1_Day16	Mouse2_Day12	-8.76793e-07	0.971811	NO	142788	123246
AE016830	488902	Mouse1_Day16	Mouse2_Day12	-9.62763e-07	0.946506	NO	102.569	82.8901
AE016830	1176329	Mouse1_Day16	Mouse2_Day12	2.97539e-07	0.925395	NO	90.8103	255.281
AE016830	2104383	Mouse1_Day16	Mouse2_Day12	-1.79024e-06	0.896542	NO	129327	100355
AE016830	2104384	Mouse1_Day16	Mouse2_Day12	-1.65417e-06	0.896542	NO	151.969	112.595
AE016830	2104387	Mouse1_Day16	Mouse2_Day12	-1.47334e-06	0.896542	NO	100.76	72.1905
AE016830	2543904	Mouse1_Day16	Mouse2_Day12	-1.35028e-06	0.925395	NO	75626.7	59200.5
AE016830	2543905	Mouse1_Day16	Mouse2_Day12	-1.17937e-06	0.925395	NO	124.556	95.4702
AE016830	2974980	Mouse1_Day16	Mouse2_Day12	2.25361e-07	0.896542	NO	3.68177	122.742
AE016830	2975604	Mouse1_Day16	Mouse2_Day12	-7.89654e-07	0.996421	NO	176969	157887
AE016830	2975605	Mouse1_Day16	Mouse2_Day12	-1.40236e-06	0.925395	NO	217.627	172.892
AE016830	3084232	Mouse1_Day16	Mouse2_Day12	-1.1938e-06	0.925395	NO	199.561	160.365
AE016830	3084235	Mouse1_Day16	Mouse2_Day12	-6.01101e-07	0.996421	NO	199374	177723
AE016830	3085565	Mouse1_Day16	Mouse2_Day12	1.347e-06	0.896542	NO	52.1063	114.167
pTEF1	12338	Mouse1_Day16	Mouse2_Day12	3.60132e-07	0.662053	NO	1.38066	762.938
pTEF1	47417	Mouse1_Day16	Mouse2_Day12	2.27396e-07	0.996421	NO	342882	348576
pTEF1	47418	Mouse1_Day16	Mouse2_Day12	-8.27689e-07	0.99344	NO	239.899	210.806
pTEF2	44070	Mouse1_Day16	Mouse2_Day12	3.71445e-07	0.925395	NO	129.94	257.284
pTEF2	46788	Mouse1_Day16	Mouse2_Day12	1.24466e-07	0.996421	NO	176.694	209.742
pTEF2	48117	Mouse1_Day16	Mouse2_Day12	-1.42037e-06	0.896542	NO	207.787	147.01
pTEF2	48118	Mouse1_Day16	Mouse2_Day12	-1.11606e-06	0.925395	NO	233242	186304
pTEF2	49933	Mouse1_Day16	Mouse2_Day12	2.18623e-07	0.896542	NO	13.3464	123.532
pTEF3	3469	Mouse1_Day16	Mouse2_Day12	7.14149e-07	0.926814	NO	106.027	142.404
pTEF3	4799	Mouse1_Day16	Mouse2_Day12	1.12535e-06	0.925395	NO	322769	428571
pTEF3	4802	Mouse1_Day16	Mouse2_Day12	1.16598e-07	0.996421	NO	327.051	330.424

## Sheet: 3i
Table 3i	Mouse1_Day16 vs Mouse2_Day16
contig	insertionSite	Condition_1	Condition_2	log2FoldChange	padj	diffexpressed	Condition_1_mean_depth	Condition_2_mean_depth
AE016830	129543	Mouse1_Day16	Mouse2_Day16	1.12316e-06	0.996956	NO	150358	180594
AE016830	131800	Mouse1_Day16	Mouse2_Day16	-3.95504e-07	0.996956	NO	121.187	38.8601
AE016830	488901	Mouse1_Day16	Mouse2_Day16	1.12007e-06	0.996956	NO	142788	170602
AE016830	488902	Mouse1_Day16	Mouse2_Day16	-5.80949e-09	0.996956	NO	102.569	102.965
AE016830	501080	Mouse1_Day16	Mouse2_Day16	4.7439	0.122678	NO	8.19624	562.578
AE016830	1176329	Mouse1_Day16	Mouse2_Day16	5.47103e-07	0.996956	NO	90.8103	1361.14
AE016830	2104383	Mouse1_Day16	Mouse2_Day16	1.94612e-06	0.996956	NO	129327	154568
AE016830	2104384	Mouse1_Day16	Mouse2_Day16	1.33116e-07	0.996956	NO	151.969	155.615
AE016830	2104387	Mouse1_Day16	Mouse2_Day16	-5.60294e-07	0.996956	NO	100.76	89.8817
AE016830	2543904	Mouse1_Day16	Mouse2_Day16	4.86697e-07	0.996956	NO	75626.7	82571.6
AE016830	2543905	Mouse1_Day16	Mouse2_Day16	-4.2016e-07	0.996956	NO	124.556	114.403
AE016830	2975604	Mouse1_Day16	Mouse2_Day16	3.43393e-07	0.996956	NO	176969	186282
AE016830	2975605	Mouse1_Day16	Mouse2_Day16	-5.72009e-07	0.996956	NO	217.627	200.344
AE016830	3084232	Mouse1_Day16	Mouse2_Day16	-1.098e-06	0.996956	NO	199.561	165.716
AE016830	3084235	Mouse1_Day16	Mouse2_Day16	-2.39983e-07	0.996956	NO	199374	192873
pTEF1	12350	Mouse1_Day16	Mouse2_Day16	6.8119e-07	0.394271	NO	2.74537	116.797
pTEF1	47417	Mouse1_Day16	Mouse2_Day16	1.10453e-06	0.996956	NO	342882	406514
pTEF1	47418	Mouse1_Day16	Mouse2_Day16	-9.8926e-08	0.996956	NO	239.899	237.983
pTEF1	63568	Mouse1_Day16	Mouse2_Day16	3.26527e-07	0.88505	NO	0.452245	116.171
pTEF2	44070	Mouse1_Day16	Mouse2_Day16	1.02253e-06	0.390733	NO	129.94	2698.96
pTEF2	46788	Mouse1_Day16	Mouse2_Day16	-6.47611e-08	0.996956	NO	176.694	160.945
pTEF2	48117	Mouse1_Day16	Mouse2_Day16	3.91153e-07	0.996956	NO	207.787	228.484
pTEF2	48118	Mouse1_Day16	Mouse2_Day16	1.2439e-06	0.996956	NO	233242	297461
pTEF3	3469	Mouse1_Day16	Mouse2_Day16	-1.88325e-06	0.996956	NO	106.027	43.6561
pTEF3	4799	Mouse1_Day16	Mouse2_Day16	1.70845e-07	0.996956	NO	322769	343824
pTEF3	4802	Mouse1_Day16	Mouse2_Day16	-1.08481e-06	0.996956	NO	327.051	261.024
pTEF3	9386	Mouse1_Day16	Mouse2_Day16	2.31685e-07	0.996956	NO	5.42694	161.575

## Sheet: 3j
Table 3j	Mouse1_Day16 vs Mouse5_Day12
contig	insertionSite	Condition_1	Condition_2	log2FoldChange	padj	diffexpressed	Condition_1_mean_depth	Condition_2_mean_depth
AE016830	129543	Mouse1_Day16	Mouse5_Day12	1.41152e-06	0.804822	NO	150358	181792
AE016830	131800	Mouse1_Day16	Mouse5_Day12	-2.76828e-07	0.211742	NO	121.187	0.983995
AE016830	131823	Mouse1_Day16	Mouse5_Day12	5.082e-07	0.0400158	NO	3.18964	1042.94
AE016830	488901	Mouse1_Day16	Mouse5_Day12	1.70204e-06	0.804822	NO	142788	179302
AE016830	488902	Mouse1_Day16	Mouse5_Day12	1.42729e-06	0.804822	NO	102.569	134.696
AE016830	2079434	Mouse1_Day16	Mouse5_Day12	12.011	0.000152037	Condition 2 Over-Abundant	3.18167	44855
AE016830	2104383	Mouse1_Day16	Mouse5_Day12	1.81404e-06	0.804822	NO	129327	160253
AE016830	2104384	Mouse1_Day16	Mouse5_Day12	1.9295e-06	0.802257	NO	151.969	205.429
AE016830	2104387	Mouse1_Day16	Mouse5_Day12	6.30602e-07	0.930776	NO	100.76	111.219
AE016830	2543904	Mouse1_Day16	Mouse5_Day12	1.46073e-06	0.804822	NO	75626.7	95661.5
AE016830	2543905	Mouse1_Day16	Mouse5_Day12	1.28702e-07	0.979259	NO	124.556	124.176
AE016830	2975604	Mouse1_Day16	Mouse5_Day12	2.16308e-06	0.804822	NO	176969	225477
AE016830	2975605	Mouse1_Day16	Mouse5_Day12	1.18767e-06	0.838221	NO	217.627	254.562
AE016830	3084232	Mouse1_Day16	Mouse5_Day12	4.36687e-07	0.979259	NO	199.561	209.085
AE016830	3084235	Mouse1_Day16	Mouse5_Day12	1.38307e-06	0.804822	NO	199374	241949
pTEF1	47417	Mouse1_Day16	Mouse5_Day12	9.80746e-07	0.867162	NO	342882	382528
pTEF1	47418	Mouse1_Day16	Mouse5_Day12	2.60056e-07	0.979259	NO	239.899	241.816
pTEF2	44070	Mouse1_Day16	Mouse5_Day12	-9.42907e-07	0.0533571	NO	129.94	4.45154
pTEF2	46788	Mouse1_Day16	Mouse5_Day12	-2.9679e-07	0.867162	NO	176.694	107.964
pTEF2	48117	Mouse1_Day16	Mouse5_Day12	-2.13015e-07	0.979259	NO	207.787	190.316
pTEF2	48118	Mouse1_Day16	Mouse5_Day12	1.13138e-06	0.826814	NO	233242	278321
pTEF3	3469	Mouse1_Day16	Mouse5_Day12	-2.57317e-06	0.109405	NO	106.027	27.2719
pTEF3	4799	Mouse1_Day16	Mouse5_Day12	7.30075e-07	0.867162	NO	322769	386789
pTEF3	4802	Mouse1_Day16	Mouse5_Day12	4.93226e-07	0.979259	NO	327.051	349.26
AE016830	1056416	Mouse1_Day16	Mouse5_Day12	15.0752	0.024793	Condition 2 Over-Abundant	0	68467
AE016830	2079441	Mouse1_Day16	Mouse5_Day12	2.84623e-07	0.211742	NO	0.912466	107.218
AE016830	2079436	Mouse1_Day16	Mouse5_Day12	2.29827e-07	0.222157	NO	0	358.015
AE016830	2079516	Mouse1_Day16	Mouse5_Day12	3.26192e-07	0.0533571	NO	0	10617
AE016830	2079423	Mouse1_Day16	Mouse5_Day12	2.53082e-07	0.00303857	NO	0	793.264

[truncated: 18 more sheets: 3k, 3l, 3m, 3n, 3o, 3p, 3q, 3r, 3s, 3t, 3u, 3v, 3w, 3x, 3y, 3z, 3aa, 3ab]
